# Supplementary material for: Comprehensive Analysis of RNA-Seq in Endometriosis Reveals Competing Endogenous RNA Network Composed of circRNA, lncRNA and mRNA
Source: Front Genet. 2022 Mar 22;13:828238. doi: 10.3389/fgene.2022.828238 (PMC8980742; doi:10.3389/fgene.2022.828238)
Supplement: Supplementary file 1 [file Table2.XLSX]

## Sheet: Sheet1
Description	pvalue
GOBP_DEFENSE_RESPONSE	0.000149321
GOBP_CIRCULATORY_SYSTEM_DEVELOPMENT	0.000150015
GOBP_REGULATION_OF_IMMUNE_SYSTEM_PROCESS	0.000152579
GOBP_RESPONSE_TO_BIOTIC_STIMULUS	0.00015361
GOBP_INFLAMMATORY_RESPONSE	0.000154512
GOBP_RESPONSE_TO_CYTOKINE	0.000154967
GOBP_MAPK_CASCADE	0.000155666
GOBP_VASCULATURE_DEVELOPMENT	0.000155666
GOBP_IMMUNE_EFFECTOR_PROCESS	0.000156863
GOBP_POSITIVE_REGULATION_OF_IMMUNE_SYSTEM_PROCESS	0.000157011
GOBP_POSITIVE_REGULATION_OF_INTRACELLULAR_SIGNAL_TRANSDUCTION	0.000157011
GOBP_DEFENSE_RESPONSE_TO_OTHER_ORGANISM	0.000157233
GOBP_REGULATION_OF_IMMUNE_RESPONSE	0.000157307
GOBP_BLOOD_VESSEL_MORPHOGENESIS	0.000158253
GOBP_MUSCLE_STRUCTURE_DEVELOPMENT	0.000159795
GOBP_INNATE_IMMUNE_RESPONSE	0.000160591
GOBP_MUSCLE_SYSTEM_PROCESS	0.000161238
GOBP_POSITIVE_REGULATION_OF_MAPK_CASCADE	0.000163372
GOBP_RESPONSE_TO_BACTERIUM	0.000164474
GOBP_ACTIVATION_OF_IMMUNE_RESPONSE	0.000165426
GOBP_HUMORAL_IMMUNE_RESPONSE	0.000166639
GOBP_ERK1_AND_ERK2_CASCADE	0.00016818
GOBP_REGULATION_OF_VASCULATURE_DEVELOPMENT	0.000168435
GOBP_RESPONSE_TO_TUMOR_NECROSIS_FACTOR	0.000169348
GOBP_CELL_CHEMOTAXIS	0.000169779
GOBP_MYELOID_LEUKOCYTE_MIGRATION	0.000169779
GOBP_LEUKOCYTE_CHEMOTAXIS	0.0001703
GOBP_REGULATION_OF_HUMORAL_IMMUNE_RESPONSE	0.000171321
GOBP_AGING	0.000171527
GOBP_COMPLEMENT_ACTIVATION	0.000171527
GOBP_POSITIVE_REGULATION_OF_VASCULATURE_DEVELOPMENT	0.000171527
GOBP_POSITIVE_REGULATION_OF_ERK1_AND_ERK2_CASCADE	0.000171821
GOBP_MONONUCLEAR_CELL_MIGRATION	0.000172295
GOBP_PHAGOCYTOSIS	0.000172295
GOBP_REGULATION_OF_COMPLEMENT_ACTIVATION	0.000172295
GOBP_RESPONSE_TO_INTERFERON_GAMMA	0.000172592
GOBP_MONOCYTE_CHEMOTAXIS	0.000181521
GOBP_CELL_FATE_SPECIFICATION	0.000229991
GOBP_EMBRYONIC_APPENDAGE_MORPHOGENESIS	0.000235627
GOBP_DNA_CONFORMATION_CHANGE	0.000237643
GOBP_MICROTUBULE_BUNDLE_FORMATION	0.000237643
GOBP_APPENDAGE_MORPHOGENESIS	0.000238209
GOBP_APPENDAGE_DEVELOPMENT	0.00023912
GOBP_SISTER_CHROMATID_SEGREGATION	0.000239406
GOBP_NUCLEAR_CHROMOSOME_SEGREGATION	0.000244081
GOBP_CHROMOSOME_SEGREGATION	0.000244499
GOBP_MITOTIC_NUCLEAR_DIVISION	0.000244499
GOBP_EPITHELIAL_CELL_DEVELOPMENT	0.000246548
GOBP_CILIUM_ORGANIZATION	0.000250815
GOBP_CELL_CYCLE_PHASE_TRANSITION	0.000252717
GOBP_ORGANELLE_FISSION	0.000252717
GOBP_CHROMOSOME_ORGANIZATION	0.000265252
GOBP_MICROTUBULE_CYTOSKELETON_ORGANIZATION	0.000267094
GOBP_MITOTIC_CELL_CYCLE	0.000279642
GOBP_EPITHELIAL_CELL_DIFFERENTIATION	0.000283126
GOBP_MICROTUBULE_BASED_PROCESS	0.000283126
GOBP_CELL_CYCLE_PROCESS	0.000285307
GOBP_CELL_CYCLE	0.000297089
GOBP_EPITHELIUM_DEVELOPMENT	0.00030656
GOBP_G_PROTEIN_COUPLED_RECEPTOR_SIGNALING_PATHWAY	0.000309981
GOBP_TAXIS	0.000316456
GOBP_CYTOKINE_PRODUCTION	0.000318725
GOBP_REGULATION_OF_MAPK_CASCADE	0.000318725
GOBP_RESPONSE_TO_WOUNDING	0.000321182
GOBP_POSITIVE_REGULATION_OF_IMMUNE_RESPONSE	0.000324307
GOBP_CYTOKINE_MEDIATED_SIGNALING_PATHWAY	0.000326744
GOBP_LEUKOCYTE_MIGRATION	0.000326744
GOBP_REGULATION_OF_IMMUNE_EFFECTOR_PROCESS	0.000327654
GOBP_GRANULOCYTE_MIGRATION	0.000342642
GOBP_ENDOTHELIAL_CELL_PROLIFERATION	0.000347343
GOBP_REGULATION_OF_RESPONSE_TO_BIOTIC_STIMULUS	0.000347343
GOBP_RESPONSE_TO_INTERLEUKIN_1	0.000351432
GOBP_REGULATION_OF_RESPONSE_TO_EXTERNAL_STIMULUS	0.000466853
GOBP_REGULATION_OF_CHROMOSOME_ORGANIZATION	0.000476417
GOBP_MITOTIC_SISTER_CHROMATID_SEGREGATION	0.000480192
GOBP_REGULATION_OF_CELL_CYCLE_PHASE_TRANSITION	0.000486381
GOBP_MICROTUBULE_BASED_MOVEMENT	0.00051164
GOBP_ORGANELLE_ASSEMBLY	0.000543036
GOBP_CELL_MORPHOGENESIS_INVOLVED_IN_DIFFERENTIATION	0.000548697
GOBP_BIOLOGICAL_ADHESION	0.000579962
GOBP_LEUKOCYTE_MEDIATED_IMMUNITY	0.000648508
GOBP_REPRODUCTIVE_SYSTEM_DEVELOPMENT	0.000649035
GOBP_CHROMOSOME_SEPARATION	0.000689972
GOBP_GRANULOCYTE_CHEMOTAXIS	0.000690369
GOBP_NEUTROPHIL_CHEMOTAXIS	0.000707464
GOBP_REGULATION_OF_CELL_CYCLE_PROCESS	0.000772002
GOBP_CELL_PROJECTION_ASSEMBLY	0.000779423
GOBP_EMBRYONIC_MORPHOGENESIS	0.000838457
GOBP_DEVELOPMENT_OF_PRIMARY_SEXUAL_CHARACTERISTICS	0.000853825
GOBP_CILIUM_MOVEMENT	0.000968523
GOBP_SEX_DIFFERENTIATION	0.00100908
GOBP_LYMPHOCYTE_MEDIATED_IMMUNITY	0.00101609
GOBP_RECEPTOR_MEDIATED_ENDOCYTOSIS	0.00102793
GOBP_POSITIVE_REGULATION_OF_SIGNALING	0.00118642
GOBP_NEUTROPHIL_MIGRATION	0.00121591
GOBP_CELL_ACTIVATION	0.00123058
GOBP_CELL_PROJECTION_ORGANIZATION	0.00124533
GOBP_RESPONSE_TO_LIPID	0.00125196
GOBP_POSITIVE_REGULATION_OF_ENDOTHELIAL_CELL_PROLIFERATION	0.00125967
GOBP_RESPONSE_TO_OXYGEN_CONTAINING_COMPOUND	0.00135095
GOBP_MICROTUBULE_CYTOSKELETON_ORGANIZATION_INVOLVED_IN_MITOSIS	0.00141343
GOBP_RESPONSE_TO_ENDOGENOUS_STIMULUS	0.00164326
GOBP_PROTEIN_DNA_COMPLEX_SUBUNIT_ORGANIZATION	0.00164939
GOBP_MUSCLE_CELL_DIFFERENTIATION	0.00166639
GOBP_NEGATIVE_REGULATION_OF_MULTICELLULAR_ORGANISMAL_PROCESS	0.00168971
GOBP_RESPONSE_TO_PEPTIDE	0.00200334
GOBP_NEURAL_TUBE_DEVELOPMENT	0.00206992
GOBP_MUSCLE_CONTRACTION	0.00212453
GOBP_REGULATION_OF_CHEMOTAXIS	0.00222985
GOBP_POST_TRANSLATIONAL_PROTEIN_MODIFICATION	0.0022437
GOBP_CELLULAR_RESPONSE_TO_DNA_DAMAGE_STIMULUS	0.00224944
GOBP_REGULATION_OF_MITOTIC_CELL_CYCLE	0.00227906
GOBP_EMBRYO_DEVELOPMENT	0.00232491
GOBP_CELL_CYCLE_CHECKPOINT	0.00233046
GOBP_AXONEME_ASSEMBLY	0.00235571
GOBP_NEGATIVE_REGULATION_OF_CELL_DEATH	0.00239693
GOBP_RESPONSE_TO_MOLECULE_OF_BACTERIAL_ORIGIN	0.00256148
GOBP_METAL_ION_HOMEOSTASIS	0.00256739
GOBP_EXTERNAL_ENCAPSULATING_STRUCTURE_ORGANIZATION	0.0025869
GOBP_POSITIVE_REGULATION_OF_CELL_POPULATION_PROLIFERATION	0.00260696
GOBP_TUBE_MORPHOGENESIS	0.00261137
GOBP_CELLULAR_RESPONSE_TO_MOLECULE_OF_BACTERIAL_ORIGIN	0.00281146
GOBP_METAPHASE_ANAPHASE_TRANSITION_OF_CELL_CYCLE	0.00314961
GOBP_REGULATION_OF_CHROMOSOME_SEPARATION	0.00314961
GOBP_CELL_MIGRATION	0.003288
GOBP_POSITIVE_REGULATION_OF_MULTICELLULAR_ORGANISMAL_PROCESS	0.00329391
GOBP_RESPONSE_TO_TRANSFORMING_GROWTH_FACTOR_BETA	0.00336045
GOBP_REGULATION_OF_CHROMOSOME_SEGREGATION	0.00344986
GOBP_MITOTIC_CELL_CYCLE_CHECKPOINT	0.00347947
GOBP_RESPONSE_TO_GROWTH_FACTOR	0.0035155
GOBP_DNA_REPAIR	0.0035868
GOBP_EPITHELIAL_CELL_PROLIFERATION	0.00369359
GOBP_NEGATIVE_REGULATION_OF_LOCOMOTION	0.00372629
GOBP_ADAPTIVE_IMMUNE_RESPONSE	0.00383973
GOBP_RESPONSE_TO_NITROGEN_COMPOUND	0.00394758
GOBP_CELLULAR_ION_HOMEOSTASIS	0.00403096
GOBP_CARDIOCYTE_DIFFERENTIATION	0.00412371
GOBP_REGULATION_OF_LEUKOCYTE_CHEMOTAXIS	0.00424478
GOBP_NEGATIVE_REGULATION_OF_CELL_CYCLE_PROCESS	0.00430416
GOBP_REGULATION_OF_MUSCLE_SYSTEM_PROCESS	0.00430737
GOBP_CELL_CELL_SIGNALING	0.00434783
GOBP_CELL_FATE_COMMITMENT	0.00437743
GOBP_DNA_PACKAGING	0.00463929
GOBP_CELL_DIVISION	0.00477454
GOBP_ADAPTIVE_IMMUNE_RESPONSE_BASED_ON_SOMATIC_RECOMBINATION_OF_IMMUNE_RECEPTORS_BUILT_FROM_IMMUNOGLOBULIN_SUPERFAMILY_DOMAINS	0.00478142
GOBP_B_CELL_MEDIATED_IMMUNITY	0.00483259
GOBP_RESPONSE_TO_HORMONE	0.00489499
GOBP_EPITHELIAL_CELL_APOPTOTIC_PROCESS	0.0048984
GOBP_REGULATION_OF_NUCLEAR_DIVISION	0.00499049
GOBP_CARDIAC_MUSCLE_CELL_DIFFERENTIATION	0.00538381
GOBP_CELLULAR_RESPONSE_TO_BIOTIC_STIMULUS	0.00538475
GOBP_POSITIVE_REGULATION_OF_RESPONSE_TO_EXTERNAL_STIMULUS	0.00542189
GOBP_CELL_CYCLE_G2_M_PHASE_TRANSITION	0.00556715
GOBP_REGULATION_OF_MULTICELLULAR_ORGANISMAL_DEVELOPMENT	0.00559758
GOBP_SPINDLE_ORGANIZATION	0.00565504
GOBP_ANTERIOR_POSTERIOR_PATTERN_SPECIFICATION	0.00605327
GOBP_CELL_MATRIX_ADHESION	0.00609653
GOBP_NEGATIVE_REGULATION_OF_CYTOKINE_PRODUCTION	0.00611205
GOBP_REGULATION_OF_CELLULAR_COMPONENT_MOVEMENT	0.00627391
GOBP_EXOCYTOSIS	0.00646688
GOBP_DIVALENT_INORGANIC_CATION_HOMEOSTASIS	0.00658762
GOBP_POSITIVE_REGULATION_OF_LOCOMOTION	0.00659196
GOBP_STRIATED_MUSCLE_CELL_DIFFERENTIATION	0.00660793
GOBP_RESPONSE_TO_METAL_ION	0.0067937
GOBP_NEGATIVE_REGULATION_OF_CHROMOSOME_ORGANIZATION	0.00697413
GOBP_DNA_REPLICATION	0.0071736
GOBP_CIRCADIAN_RHYTHM	0.00729667
GOBP_NEGATIVE_REGULATION_OF_SIGNALING	0.00734507
GOBP_MITOTIC_SPINDLE_ORGANIZATION	0.00735971
GOBP_DEVELOPMENT_OF_PRIMARY_FEMALE_SEXUAL_CHARACTERISTICS	0.00738007
GOBP_REGULATION_OF_ANATOMICAL_STRUCTURE_MORPHOGENESIS	0.00767578
GOBP_HUMORAL_IMMUNE_RESPONSE_MEDIATED_BY_CIRCULATING_IMMUNOGLOBULIN	0.00773151
GOBP_WOUND_HEALING	0.00802752
GOBP_REGULATION_OF_CELL_CYCLE	0.00810509
GOBP_CILIUM_OR_FLAGELLUM_DEPENDENT_CELL_MOTILITY	0.00835073
GOBP_NEGATIVE_REGULATION_OF_RESPONSE_TO_EXTERNAL_STIMULUS	0.00851419
GOBP_REGULATION_OF_CALCIUM_ION_TRANSMEMBRANE_TRANSPORT	0.00863775
GOBP_NEGATIVE_REGULATION_OF_PROTEOLYSIS	0.00881131
GOBP_REGULATION_OF_MITOTIC_NUCLEAR_DIVISION	0.00918728
GOBP_REGULATION_OF_INTRACELLULAR_SIGNAL_TRANSDUCTION	0.00919228
GOBP_RESPONSE_TO_INORGANIC_SUBSTANCE	0.00933814
GOBP_CELL_SUBSTRATE_ADHESION	0.00947001
GOBP_MYELOID_LEUKOCYTE_ACTIVATION	0.00968324
GOBP_CARDIAC_MUSCLE_TISSUE_DEVELOPMENT	0.00981055
GOBP_RHYTHMIC_PROCESS	0.00993661
GOBP_B_CELL_DIFFERENTIATION	0.0101597
GOBP_ENDOCYTOSIS	0.0101974
GOBP_PROTEIN_LOCALIZATION_TO_CHROMOSOME	0.010245
GOBP_SECRETION	0.0106303
GOBP_FEMALE_SEX_DIFFERENTIATION	0.0106811
GOBP_SKIN_DEVELOPMENT	0.0111789
GOBP_CHROMATIN_ORGANIZATION	0.0112469
GOBP_CELLULAR_RESPONSE_TO_NITROGEN_COMPOUND	0.0113711
GOBP_BONE_MORPHOGENESIS	0.0114077
GOBP_NEGATIVE_REGULATION_OF_NUCLEAR_DIVISION	0.0115813
GOBP_CELL_POPULATION_PROLIFERATION	0.0119442
GOBP_POSITIVE_REGULATION_OF_CYTOKINE_PRODUCTION	0.0119589
GOBP_NEURON_DIFFERENTIATION	0.0120555
GOBP_RESPONSE_TO_PEPTIDE_HORMONE	0.0121951
GOBP_REGIONALIZATION	0.0123023
GOBP_CELLULAR_RESPONSE_TO_EXTERNAL_STIMULUS	0.0125064
GOBP_TUBE_DEVELOPMENT	0.0125359
GOBP_HEAD_DEVELOPMENT	0.0126416
GOBP_REGULATION_OF_INNATE_IMMUNE_RESPONSE	0.0127343
GOBP_REGULATION_OF_CELL_CYCLE_G2_M_PHASE_TRANSITION	0.0129176
GOBP_REGULATION_OF_SIGNALING_RECEPTOR_ACTIVITY	0.0129444
GOBP_ION_HOMEOSTASIS	0.0130565
GOBP_REGULATION_OF_CELL_DEATH	0.0131599
GOBP_MUSCLE_CELL_DEVELOPMENT	0.0138937
GOBP_EAR_DEVELOPMENT	0.0143482
GOBP_REGULATION_OF_CELL_SUBSTRATE_ADHESION	0.015279
GOBP_NEURAL_TUBE_FORMATION	0.0153572
GOBP_POSITIVE_REGULATION_OF_DEVELOPMENTAL_PROCESS	0.0155409
GOBP_REGULATION_OF_LEUKOCYTE_MIGRATION	0.0159794
GOBP_POSITIVE_REGULATION_OF_EPITHELIAL_CELL_PROLIFERATION	0.0160908
GOBP_REGULATION_OF_DEFENSE_RESPONSE	0.0161791
GOBP_TRANSITION_METAL_ION_HOMEOSTASIS	0.0163757
GOBP_REGULATION_OF_PRODUCTION_OF_MOLECULAR_MEDIATOR_OF_IMMUNE_RESPONSE	0.0169791
GOBP_NEGATIVE_REGULATION_OF_IMMUNE_SYSTEM_PROCESS	0.0171125
GOBP_POSITIVE_REGULATION_OF_DEFENSE_RESPONSE	0.0174018
GOBP_REGULATION_OF_EXTRINSIC_APOPTOTIC_SIGNALING_PATHWAY	0.017598
GOBP_POSITIVE_REGULATION_OF_CHEMOTAXIS	0.0176076
GOBP_CELLULAR_RESPONSE_TO_PEPTIDE	0.0183849
GOBP_MALE_SEX_DIFFERENTIATION	0.0183849
GOBP_MICROTUBULE_POLYMERIZATION_OR_DEPOLYMERIZATION	0.0184855
GOBP_NEGATIVE_REGULATION_OF_PEPTIDASE_ACTIVITY	0.0187754
GOBP_FOREBRAIN_DEVELOPMENT	0.0188633
GOBP_NEGATIVE_REGULATION_OF_PROTEIN_METABOLIC_PROCESS	0.0189753
GOBP_CYTOKINESIS	0.019485
GOBP_SIGNAL_TRANSDUCTION_BY_P53_CLASS_MEDIATOR	0.019485
GOBP_CELLULAR_RESPONSE_TO_LIPID	0.0199869
GOBP_COAGULATION	0.0201014
GOBP_NEGATIVE_REGULATION_OF_VASCULATURE_DEVELOPMENT	0.0201548
GOBP_NEGATIVE_REGULATION_OF_COAGULATION	0.0205147
GOBP_CELL_MORPHOGENESIS	0.0205559
GOBP_MICROTUBULE_ORGANIZING_CENTER_ORGANIZATION	0.021144
GOBP_RESPONSE_TO_ABIOTIC_STIMULUS	0.0216383
GOBP_POSITIVE_REGULATION_OF_LEUKOCYTE_MIGRATION	0.0223271
GOBP_CHEMICAL_HOMEOSTASIS	0.0223583
GOBP_MUSCLE_CELL_PROLIFERATION	0.0230875
GOBP_EMBRYONIC_ORGAN_DEVELOPMENT	0.0231579
GOBP_REGULATION_OF_ACTIN_FILAMENT_ORGANIZATION	0.0231945
GOBP_CELLULAR_HOMEOSTASIS	0.0236613
GOBP_GENERATION_OF_PRECURSOR_METABOLITES_AND_ENERGY	0.023793
GOBP_NEGATIVE_REGULATION_OF_RESPONSE_TO_STIMULUS	0.0241109
GOBP_CARTILAGE_DEVELOPMENT	0.0242209
GOBP_PROTEIN_KINASE_B_SIGNALING	0.0243986
GOBP_EMBRYONIC_ORGAN_MORPHOGENESIS	0.0246819
GOBP_CELLULAR_RESPONSE_TO_OXYGEN_CONTAINING_COMPOUND	0.0247219
GOBP_STEROL_METABOLIC_PROCESS	0.0248549
GOBP_PATTERN_SPECIFICATION_PROCESS	0.0250326
GOBP_CYTOKINE_PRODUCTION_INVOLVED_IN_IMMUNE_RESPONSE	0.025413
GOBP_DEVELOPMENTAL_PROCESS_INVOLVED_IN_REPRODUCTION	0.0254145
GOBP_ENDOTHELIAL_CELL_MIGRATION	0.0258303
GOBP_NEGATIVE_REGULATION_OF_IMMUNE_EFFECTOR_PROCESS	0.0258815
GOBP_REGULATION_OF_MUSCLE_CONTRACTION	0.02609
GOBP_POSITIVE_REGULATION_OF_INFLAMMATORY_RESPONSE	0.0260932
GOBP_POSITIVE_REGULATION_OF_GENE_EXPRESSION	0.0261579
GOBP_REGULATION_OF_PHAGOCYTOSIS	0.0263062
GOBP_REGULATION_OF_SYSTEM_PROCESS	0.0264282
GOBP_ANATOMICAL_STRUCTURE_FORMATION_INVOLVED_IN_MORPHOGENESIS	0.0269052
GOBP_RESPONSE_TO_RADIATION	0.0272226
GOBP_CHROMATIN_REMODELING	0.0278348
GOBP_CELLULAR_COMPONENT_MORPHOGENESIS	0.028236
GOBP_CELL_KILLING	0.0283019
GOBP_CHROMATIN_ASSEMBLY_OR_DISASSEMBLY	0.0285714
GOBP_REGULATION_OF_ENDOCYTOSIS	0.0291829
GOBP_TUBE_FORMATION	0.0305888
GOBP_POSITIVE_REGULATION_OF_PEPTIDYL_TYROSINE_PHOSPHORYLATION	0.0306664
GOBP_MAINTENANCE_OF_LOCATION	0.0317869
GOBP_REGULATION_OF_MONONUCLEAR_CELL_MIGRATION	0.0318562
GOBP_LIPID_CATABOLIC_PROCESS	0.0319555
GOBP_VESICLE_ORGANIZATION	0.0320127
GOBP_NEGATIVE_REGULATION_OF_CATABOLIC_PROCESS	0.0320342
GOBP_MUSCLE_ORGAN_DEVELOPMENT	0.0325976
GOBP_DNA_DAMAGE_RESPONSE_SIGNAL_TRANSDUCTION_BY_P53_CLASS_MEDIATOR	0.0327176
GOBP_NEGATIVE_REGULATION_OF_APOPTOTIC_SIGNALING_PATHWAY	0.0363505
GOBP_REGULATION_OF_TUBE_SIZE	0.0363505
GOBP_STRIATED_MUSCLE_CELL_DEVELOPMENT	0.0363505
GOBP_MUCOPOLYSACCHARIDE_METABOLIC_PROCESS	0.0365489
GOBP_AMINOGLYCAN_BIOSYNTHETIC_PROCESS	0.0375512
GOBP_NEGATIVE_REGULATION_OF_HYDROLASE_ACTIVITY	0.0384238
GOBP_NEGATIVE_REGULATION_OF_MOLECULAR_FUNCTION	0.038432
GOBP_REGULATION_OF_PEPTIDASE_ACTIVITY	0.0386081
GOBP_RESPONSE_TO_BMP	0.0392325
GOBP_ADULT_BEHAVIOR	0.0393701
GOBP_DNA_DEPENDENT_DNA_REPLICATION	0.0393701
GOBP_DNA_METABOLIC_PROCESS	0.0397756
GOBP_NEGATIVE_REGULATION_OF_CELL_CYCLE_PHASE_TRANSITION	0.0398509
GOBP_ORGANIC_HYDROXY_COMPOUND_BIOSYNTHETIC_PROCESS	0.0404572
GOBP_PLATELET_AGGREGATION	0.0404792
GOBP_SMOOTH_MUSCLE_CONTRACTION	0.04082
GOBP_STEROID_BIOSYNTHETIC_PROCESS	0.040856
GOBP_REGULATION_OF_BIOMINERALIZATION	0.0410015
GOBP_REGULATION_OF_BONE_MINERALIZATION	0.0410015
GOBP_MEIOTIC_CELL_CYCLE	0.0415875
GOBP_GLAND_DEVELOPMENT	0.0416775
GOBP_ANTIMICROBIAL_HUMORAL_RESPONSE	0.0421129
GOBP_NEURON_DEVELOPMENT	0.0422171
GOBP_RESPONSE_TO_NUTRIENT	0.042699
GOBP_POSITIVE_REGULATION_OF_ENDOTHELIAL_CELL_MIGRATION	0.0428157
GOBP_KIDNEY_EPITHELIUM_DEVELOPMENT	0.0431095
GOBP_POSITIVE_REGULATION_OF_CELL_SUBSTRATE_ADHESION	0.0431888
GOBP_CELLULAR_RESPONSE_TO_OXYGEN_LEVELS	0.044136
GOBP_PROCESS_UTILIZING_AUTOPHAGIC_MECHANISM	0.045176
GOBP_MACROPHAGE_CHEMOTAXIS	0.045537
GOBP_REGULATION_OF_ORGANELLE_ASSEMBLY	0.045859
GOBP_MONONUCLEAR_CELL_DIFFERENTIATION	0.0459132
GOBP_REGULATION_OF_MICROTUBULE_BASED_PROCESS	0.0464075
GOBP_PLATELET_ACTIVATION	0.0467405
GOBP_KERATINOCYTE_DIFFERENTIATION	0.0468642
GOBP_PRIMARY_NEURAL_TUBE_FORMATION	0.047216
GOBP_POSITIVE_REGULATION_OF_CYTOSKELETON_ORGANIZATION	0.0472676
GOBP_CELLULAR_RESPONSE_TO_HORMONE_STIMULUS	0.0481213
GOBP_NEGATIVE_REGULATION_OF_WNT_SIGNALING_PATHWAY	0.0481527
GOBP_REGULATION_OF_VESICLE_MEDIATED_TRANSPORT	0.0488487
GOBP_POSITIVE_REGULATION_OF_NUCLEOBASE_CONTAINING_COMPOUND_METABOLIC_PROCESS	0.0493937
GOBP_REGULATION_OF_CELL_ACTIVATION	0.0496396
GOBP_APOPTOTIC_PROCESS	0.0496885
GOBP_LOCOMOTION	0.0497606
