# Supplementary material for: Comprehensive Analysis of RNA-Seq in Endometriosis Reveals Competing Endogenous RNA Network Composed of circRNA, lncRNA and mRNA
Source: Front Genet. 2022 Mar 22;13:828238. doi: 10.3389/fgene.2022.828238 (PMC8980742; doi:10.3389/fgene.2022.828238)
Supplement: Supplementary file 2 [file Table3.XLSX]

## Sheet: Sheet1
Description	pvalue
KEGG_COMPLEMENT_AND_COAGULATION_CASCADES	0.000174917
KEGG_CYTOKINE_CYTOKINE_RECEPTOR_INTERACTION	0.000348918
KEGG_SYSTEMIC_LUPUS_ERYTHEMATOSUS	0.00035417
KEGG_CELL_CYCLE	0.00521779
KEGG_ECM_RECEPTOR_INTERACTION	0.0167883
KEGG_TGF_BETA_SIGNALING_PATHWAY	0.0167883
KEGG_OOCYTE_MEIOSIS	0.019235
KEGG_FOCAL_ADHESION	0.0357772
