# Supplementary material for: Comprehensive Analysis of RNA-Seq in Endometriosis Reveals Competing Endogenous RNA Network Composed of circRNA, lncRNA and mRNA
Source: Front Genet. 2022 Mar 22;13:828238. doi: 10.3389/fgene.2022.828238 (PMC8980742; doi:10.3389/fgene.2022.828238)
Supplement: Supplementary file 3 [file Table1.XLSX]

## Sheet: Sheet1
Description	pvalue
HALLMARK_EPITHELIAL_MESENCHYMAL_TRANSITION	0.000165371
HALLMARK_E2F_TARGETS	0.000242542
HALLMARK_G2M_CHECKPOINT	0.000247219
HALLMARK_COAGULATION	0.00121972
HALLMARK_ALLOGRAFT_REJECTION	0.00140969
HALLMARK_INFLAMMATORY_RESPONSE	0.0020615
HALLMARK_APICAL_JUNCTION	0.00556038
HALLMARK_COMPLEMENT	0.00782609
HALLMARK_TNFA_SIGNALING_VIA_NFKB	0.00790798
HALLMARK_INTERFERON_GAMMA_RESPONSE	0.00932401
HALLMARK_MYOGENESIS	0.0101759
HALLMARK_HYPOXIA	0.0158123
HALLMARK_XENOBIOTIC_METABOLISM	0.0323779
HALLMARK_KRAS_SIGNALING_UP	0.0380617
HALLMARK_ADIPOGENESIS	0.0381021
